# Supplementary material for: Escaping the midway trap: A mixed method study highlighting roadblocks and coping mechanisms of female researchers in Cameroon
Source: PLOS Glob Public Health. 2024 Oct 23;4(10):e0001759. doi: 10.1371/journal.pgph.0001759 (PMC11498680; doi:10.1371/journal.pgph.0001759)
Supplement: S1 Data — (XLSX) [file pgph.0001759.s001.xlsx]

## Sheet: Réponses au formulaire 1
Horodateur	Consent: Are you willing to participate in this study?	1.Your age range (years)	2. Preferred language	3. Region of origin in Cameroon	4. Religion	5. Marital status	6. If married how many years have you been married?	7. Number of children	8. Age range of children (years)	9. Level of education	10. Title	11. Current position	12. Affiliation	13. Current main research field(s): parasitology, biochemistry, infectious diseases etc	14. Years of experience	15. List of national Awards received	16. List of international awards received	17. List of national funding opportunities or grant received	18. List of international grants (funding) received	19. Number of national peer-reviewed publications	20. Number of international peer-reviewed publications	21. Number of publications as first author	22. Number of publications as last author	23. Country of residence	1. What percentage of your time do you dedicate to research work daily?	2. What percentage of your time do you have to dedicate to family and domestic duties daily?	3. Do you have a hired help at home for domestic duties?	4. What kind of support do you receive from family or loved ones at home?	5. How do you rate the support you receive from family or loved ones at home?	6. What percentage of your research activities have slowed down as a result of maternity and/or family responsibilities?	7. How often do you feel burnt out (extremely tired) because of the challenges of being an African woman and a researcher?	8. How often do you feel negatively judged by your surrounding (friends or family) on the way you handle your personal life and your career?	9. Percentage of opportunities of career growth (conferences, fellowships, jobs etc) lost as a result of family responsibilities.	11. How does your level of teaching/administrative workload affect your research time?	12.What impact has your research work had on your opportunities of marriage?	13. Have you ever taken a break in your career?	14. What were your reasons for taking a career break?	15. Were you pregnant during any of the following?	16. Did you take maternity leave during any of the following?	17. Was your maternity leave paid?	18. Which of trhe following prevented you from taking a maternity leave? (If applicable)	19. How was your standing in your employment/ academic program negatively affected by pregnancy/taking maternity leave (If applicable)?	1. How often have you been harassed/intimidated /humiliated in your research career/path?	2. How often have you been asked to do something which does not dignify you, in order to advance your career/research path?	3. How often have you suffered negative consequences in your working environment for refusing to engage in sexual behavior?	4. How often have you been subjected to unwelcome sexual advances, offensive sexual or discriminatory remarks?	5. How often have you been talked down to or made feel inferior or less capable due to your gender?	6. What percentage of unfair treatment are you subjected to in your working environment because of your gender?	7. As a female, what percentage of extra-work do you have to do to be rewarded or recognised in your research path, when compared to other male colleagues?
2019-09-03 10:07:03	Yes	25-35	English	Littoral	Christian	Single		1	2 to 5	First degree	Miss	Research staff/assistant, Clinical research associate	Non-Governmental Organisations (NGOs)	Infectious diseases	0 to 2				RSTMH travel scholarship, Georges Washington grant		1	1		Cameroon	41 to 60%	21 to 40%	Yes	Moral	21 to 40%	21 to 40%	Sometimes	Always	0 to 20%	Somewhat significant	Not significant	No	Not applicable	No	No		Not applicable		Sometimes	Never	Never	Almost always	Sometimes	21 to 40%	21 to 40%
2019-09-03 10:10:22	Yes	25-35	French	West	Christian	Single			Not applicable	PhD	Miss	Senior Lecturer/ Lecturer	University (Public/Private)	Biochemistry	3 to 5							1		cameroon	61 to 80%	21 to 40%	Yes	Moral, House chores, Financial	61 to 80%	0 to 20%	Sometimes	Sometimes	41 to 60%	Not significant	Significant	No	I wanted to balance work and life.	No	No	No	I could not afford to take unpaid leave	0 to 20%	Never	Never	Never	Never	Never	0 to 20%	21 to 40%
2019-09-03 10:36:51	Yes	25-35	English	North-West	Christian	Married	3	2	2 to 5	Medical Doctor or PharmD	Dr	Research Coordinator	Non-Governmental Organisations (NGOs)	HIV/AIDS	3 to 5	none	none	none	none	0	4	1	0	Cameroon	61 to 80%	0 to 20%	Yes	House chores	0 to 20%	41 to 60%	Sometimes	Sometimes	41 to 60%	Significant	Significant	Yes	I wanted to take care of my child/children	Doctoral program (MD, PhD program), Past employment	Past employment	Yes	There was no option to take leave	81 to 100	Almost always	Sometimes	Never	Sometimes	Sometimes	41 to 60%	81 to 100%
2019-09-03 11:08:11	Yes	>55	English	North-West	Christian	Married	37	4	>17	PhD	Pr	Professor/ Associate Professor, Ethics committee/ IRB member, Medical Doctor	Hospital (Public/Private), University (Public/Private)	General Haematology and Transfusion Medicine	10+	None	None	1	6	3	111	30	26	Cameroon	21 to 40%	21 to 40%	Yes	All of the above	61 to 80%	21 to 40%	Almost Always	Sometimes	21 to 40%	Significant	Not significant	Yes	Other _______________________	Doctoral program (MD, PhD program), Current employment	Current employment	Yes	I would have had to end my training	Not applicable	Not often	Never	Never	Sometimes	Sometimes	0 to 20%	21 to 40%
2019-09-03 11:33:49	Yes	25-35	English	North-West	Christian	Single			Not applicable	Medical Doctor or PharmD	Dr	Public health professional	Other (specify)		3 to 5					2				USA	21 to 40%	0 to 20%		Moral	21 to 40%		Sometimes	Sometimes	21 to 40%	Not sure	Not sure	No	Not applicable	Not applicable	Not applicable		Not applicable	Not applicable	Never	Never	Never	Sometimes	Sometimes	41 to 60%	41 to 60%
2019-09-03 11:34:37	Yes	36-45	English	West	Christian	Married	10	4	<2, 2 to 5, 6 to 10	PhD	Dr	Research staff/assistant	University (Public/Private)	Nutritional Biochemistry	6 to 10	None	None	None	2017: Post doctoral funding from DeDuve institute. Belgium 2014 and 2011: PhD research Grants from the Coimbra Group 2012: PhD research grants from the Food Security Center, University of Hoheinhem - Germany 2010: PhD research grants from the French Government	0	7	2	0	Cameroon	21 to 40%	61 to 80%	No	All of the above	61 to 80%	41 to 60%	Sometimes	Sometimes	0 to 20%	Somewhat significant	Not significant	No	Not applicable	Doctoral program (MD, PhD program), Current employment	No	No	There was no option to take leave	21 to 40%	Not often	Never	Never	Not often	Sometimes	0 to 20%	0 to 20%
2019-09-03 13:19:18	Yes	36-45	English	North-West	Christian	Married	10	3	2 to 5, 6 to 10, 11 to 16	PhD	Dr	Senior Lecturer/ Lecturer, Research staff/assistant	Non-Governmental Organisations (NGOs), University (Public/Private)	Nutrition and pediatric diabetes	3 to 5	None	None	None	None	0	4	3	1	Cameroo	21 to 40%	41 to 60%	No	All of the above	61 to 80%	61 to 80%	Always	Always	41 to 60%	Very significant	Significant	Yes	I wanted to take care of my child/children, Other _______________________	Doctoral program (MD, PhD program), Current employment	Current employment	Yes	There was no option to take leave	61 to 80%	Always	Almost always	Always	Almost always	Always	41 to 60%	81 to 100%
2019-09-03 13:48:11	Yes	25-35	English	Centre	Christian	Single	0	0	Not applicable	Medical Doctor or PharmD	Dr	Research staff/assistant, Medical Doctor	Hospital (Public/Private), Other Public Services	Mother and child health	0 to 2	None	None	None	None	0	0	0	0	Cameroon	0 to 20%	21 to 40%	No	Moral, House chores, Financial	41 to 60%	41 to 60%	Almost Always	Always	0 to 20%	Significant	Very significant	No	Not applicable	Not applicable	Not applicable		Not applicable	Not applicable	Sometimes	Never	Always	Almost always	Always	0 to 20%	41 to 60%
2019-09-03 15:31:11	Yes	25-35	English	East	Christian	Single		1	<2	First degree, PhD	Miss	Research staff/assistant, Student	Other Public Services	Parasitology, Medical entomology, infectious disease Epidemiology and Control	6 to 10	None	None	None	None	0	9	1	0	Cameroon	41 to 60%	41 to 60%	No	Moral, House chores, Financial	81 to 100%	61 to 80%	Almost Always	Sometimes	61 to 80%	Very significant	Somewhat significant	Yes	I wanted to take care of my child/children, I wanted to change my career path	Doctoral program (MD, PhD program), Current employment	Current employment	Yes	Not applicable	21 to 40%	Sometimes	Never	Never	Not often	Sometimes	21 to 40%	81 to 100%
2019-09-03 16:12:04	Yes	25-35	Both	West		Single	NA	0	Not applicable	PhD	Miss	Student	Non-Governmental Organisations (NGOs)	Biochemistry, Infectious Diseases, Medical Entomology, Insect genetics, Molecular Biology, Vector Biology	3 to 5	0	Mandela Washington Fellow 2019- Leadership in Public Management, USA.	0	0	0	0		0	Cameroon	81 to 100%		No	Moral	0 to 20%	0 to 20%	Sometimes	Always	0 to 20%	Not significant	Very significant	Yes	Other _______________________	No	No	No	Not applicable	Not applicable	Not often	Never	Never	Not often	Not often	0 to 20%	0 to 20%
2019-09-03 16:35:25	Yes	25-35	French	West	Christian	Married	1	0	Not applicable	PhD	Mrs	Research staff/assistant	Other Public Services	Vector control and Epidemiology of neglected tropical diseases	3 to 5	0	0	0	0	0	4	1	0	Cameroon	21 to 40%	41 to 60%	Yes	House chores		21 to 40%	Sometimes	Sometimes	0 to 20%	Somewhat significant	Very significant	No	Not applicable	Not applicable	Not applicable		Not applicable	Not applicable	Never	Never	Never	Not often	Sometimes	41 to 60%	41 to 60%
2019-09-03 16:52:28	Yes	36-45	Both	West	Christian	Married	10	5	<2, 2 to 5, 6 to 10, 11 to 16	PhD	Dr	Senior Lecturer/ Lecturer	University (Public/Private)	Biochemistry, infectious diseases	10+		Young Investigator Travel Grants to South Africa, United States, Ethiopia, Portugal	Grant from the Ministry of Higher Education	EDCTP Ethics WHO/TDR Fulbright Scholarship	4	14	7	0	Cameroon	41 to 60%	21 to 40%	Yes	All of the above	81 to 100%	0 to 20%	Sometimes	Sometimes	0 to 20%	Very significant	Not sure	No	Not applicable	Past employment, Current employment	Past employment, Current employment	Yes	Not applicable	Not applicable	Sometimes	Never	Never	Never	Not often	0 to 20%	0 to 20%
2019-09-03 16:55:19	Yes	25-35	English	South-West	Christian	Married	10	4	2 to 5, 6 to 10	PhD	Mrs	Student	University (Public/Private)	Microbiology	3 to 5	Emerging leader by Denis and Lenora Foundation, Proactivity award by HIGHER WOMEN	Brian Sharp award for young investigator	Bourse d'assistance aux Doctorant (PAD), Presidential support for excellent students in state universities	None	02	0	0	0	Cameroon	0 to 20%	41 to 60%	No	Moral, House chores	41 to 60%	81 to 100%	Almost Always	Sometimes	41 to 60%	Very significant	Not sure	Yes	I wanted to take care of my child/children, To take care of elderly parents or relatives	Residency/Master’s of Medicine, Past employment	No	No	I could not afford to take unpaid leave	Not applicable	Sometimes	Never	Never	Never	Not often	0 to 20%	21 to 40%
2019-09-03 17:55:18	Yes	25-35	French	Littoral	Christian	Married	5	2	2 to 5	PhD	Mrs	Student	University (Public/Private)	Parasitology	3 to 5	0	0	0	0	0	3	1	0	Cameroon	41 to 60%	21 to 40%	No	All of the above	81 to 100%	0 to 20%	Sometimes	Sometimes	21 to 40%	Not significant	Somewhat significant	No	Not applicable	Doctoral program (MD, PhD program)	Doctoral program (MD, PhD program)	Yes	Not applicable	Not applicable	Never	Never	Never	Never	Never	0 to 20%	0 to 20%
2019-09-03 17:57:00	Yes	36-45	English	North-West	Christian	Divorced		1	11 to 16	First degree	Miss	Public health professional	Hospital (Public/Private)	infectious dideases	10+									cameroon	21 to 40%	21 to 40%	Yes	All of the above	0 to 20%	41 to 60%	Sometimes	Sometimes	21 to 40%	Very significant	Somewhat significant	No	Not applicable	Past employment	Current employment	No	Not applicable	21 to 40%	Sometimes	Sometimes	Never	Sometimes	Sometimes	0 to 20%	21 to 40%
2019-09-03 19:07:35	Yes	36-45	English	North-West	Christian	Married	1	0	Not applicable	PhD	Dr	Senior Lecturer/ Lecturer	University (Public/Private)	infectious diseases	0 to 2	female scientist award 2001 from the minister of higher education	nil	nil	nil	1	3	1	0	Cameroon	21 to 40%	61 to 80%	No	Moral	0 to 20%	61 to 80%	Almost Always	Sometimes	81 to 100%	Significant	Very significant	No	Not applicable	No	Not applicable	No	Not applicable	Not applicable	Never	Never	Never	Never	Not often	21 to 40%	41 to 60%
2019-09-03 22:58:37	Yes	>55	French	Centre	Christian	Divorced	13	2	2 to 5	Full professor	Pr	Professor/ Associate Professor	Hospital (Public/Private), University (Public/Private)	Diseases	10+	None	None	MoH (prevalence of childhood blindness)	WDF (prevention of diabetic retinopathy) WHO (TADDS) USAID (Trachome prevalene surveys)	2	13	27	18	Cameroon	0 to 20%	0 to 20%	Yes	Moral, House chores	21 to 40%	0 to 20%	Sometimes	Sometimes	0 to 20%	Very significant	Very significant	No	Not applicable	Past employment	No	No	There was no option to take leave	21 to 40%	Not often	Never	Not often	Sometimes	Sometimes	21 to 40%	21 to 40%
2019-09-04 06:05:13	Yes	36-45	English	North-West	Christian	Married	18	2	11 to 16	PhD	Dr	Senior Lecturer/ Lecturer	University (Public/Private)	Hydro-climatology and planning	6 to 10	Female Lecturer-UBa for promoting Research	Erasmus Mundus Scholarship for studies Erasmus + mundus Scholarship for mobility and training	Mobility Training from Higher Education for the completion of Ph.D	Erasmus mundus scholarship for masters training in Spain and the UK Erasmus mundus grant for mobility and training in Greece	4	6	5	0	Cameroon	21 to 40%	21 to 40%	No	All of the above	21 to 40%	41 to 60%	Almost Always	Almost always	21 to 40%	Very significant	Not significant	No	Not applicable	Other________________________	Not applicable		Not applicable	Not applicable	Not often	Never	Never	Never	Not often	21 to 40%	41 to 60%
2019-09-04 12:25:18	Yes	25-35	French	West	Christian	Married	3	1	<2	PhD	Miss	Student, Biochemist	University (Public/Private), Other (specify)	Biochemistry, entomologiste, infections desease, molecular biologie	3 to 5				Wellcome strust	2	2	0	0	Cameroon	61 to 80%	0 to 20%	Yes	Moral, House chores, Financial	21 to 40%	0 to 20%	Sometimes	Sometimes	0 to 20%	Not significant	Not significant	No	I wanted to take care of my child/children, Personal illness, I wanted to balance work and life.	Doctoral program (MD, PhD program)	Doctoral program (MD, PhD program)	No	There was no option to take leave, I did not have job protection if I took leave	0 to 20%	Never	Never	Never	Never	Sometimes	0 to 20%	0 to 20%
2019-09-04 12:34:46	Yes	25-35	French	Centre	Christian	Single		0	Not applicable	PhD	Miss	Student, Biochemist	University (Public/Private)	Biochemistry	0 to 2	0	0	0	0	0	0	1	2	Cameroun	41 to 60%	21 to 40%	No	Moral, Academic work, Financial	0 to 20%	0 to 20%	Sometimes	Sometimes	21 to 40%	Somewhat significant	Very significant	No	Personal illness	No	No	No	Not applicable	Not applicable	Sometimes	Not often	Never	Never	Sometimes	21 to 40%	41 to 60%
2019-09-04 12:34:48	Yes	25-35	French	Centre	Christian	In a relationship			<2	First degree	Miss	Biochemist	Other Public Services	Biochemistry	3 to 5						06			Cameroon	21 to 40%	41 to 60%	No	Moral, House chores, Financial	41 to 60%	61 to 80%	Sometimes	Not often	0 to 20%	Not sure	Not sure	Yes	I wanted to take care of my child/children	Doctoral program (MD, PhD program), Current employment	Current employment	No	Not applicable	Not applicable	Never	Never	Never	Never	Not often	0 to 20%	0 to 20%
2019-09-04 14:50:15	Yes	25-35	English	South-West	Christian	Single		0	Not applicable	PhD	Miss	Student	University (Public/Private)	Biochemistry	0 to 2	0	0	0	0	1	1	0	0	Cameroon	41 to 60%	41 to 60%	No	All of the above	81 to 100%	0 to 20%	Almost Always	Not often	61 to 80%	Not significant	Not significant	Yes	Personal illness	Not applicable	Not applicable		Not applicable	Not applicable	Not often	Never	Never	Sometimes	Sometimes	0 to 20%	21 to 40%
2019-09-05 09:02:52	Yes	36-45	English	North-West	Christian	Married	9	2	6 to 10	PhD	Dr	Senior Lecturer/ Lecturer	University (Public/Private)	Law	6 to 10					1		1		Cameroon	0 to 20%	21 to 40%	No	All of the above	81 to 100%	61 to 80%	Almost Always	Not often	0 to 20%	Somewhat significant	Not sure	Yes	I wanted to take care of my child/children	Doctoral program (MD, PhD program)	Doctoral program (MD, PhD program)	Yes	Not applicable	Not applicable	Never	Not often	Never	Never	Not often	0 to 20%	0 to 20%
2019-09-06 21:00:30	Yes	25-35	English	North-West	Christian	Married	1	0	Not applicable	Medical Doctor or PharmD	Dr	Research staff/assistant, Research Coordinator	Hospital (Public/Private)	cardiosciences	0 to 2	0	0	0	0	0	0	0	0	Canada	41 to 60%	0 to 20%	No	All of the above	61 to 80%	21 to 40%	Sometimes	Never	0 to 20%	Not sure	Not significant	Yes	I wanted to balance work and life.	Current employment	No	No	I could not afford to take unpaid leave	0 to 20%	Never	Never	Never	Never	Never	0 to 20%	0 to 20%
2019-09-08 21:28:58	Yes	25-35	English	North-West	Christian	In a relationship			Not applicable	Medical Doctor or PharmD	Dr	Research staff/assistant, Medical Doctor	Hospital (Public/Private)	Non-communicable diseases	0 to 2	0	0	0	0	1	1	0	0	Cameroon	0 to 20%	41 to 60%	No	Moral, Financial	61 to 80%	0 to 20%	Never	Sometimes	0 to 20%	Not sure	Not significant	No	Not applicable	Not applicable	Not applicable	No	Not applicable	Not applicable	Not often	Never	Never	Not often	Not often	0 to 20%	0 to 20%
2019-09-09 14:58:44	Yes	46-55	Both	North-West	Christian	Married	21	3	>17	PhD	Pr	Professor/ Associate Professor	University (Public/Private)	Biochemistry	10+	Recognition for Women attaining rank of Associate Professor	Organization of some international workshops		Co-PI in applications for WHO, IAEA, Gates funded projects	1	37	3	0	Cameroon	0 to 20%	21 to 40%	No	All of the above	41 to 60%	41 to 60%	Sometimes	Always	61 to 80%	Significant	Somewhat significant	Yes	Personal illness	Doctoral program (MD, PhD program), Current employment	Current employment	Yes	Other ____________	0 to 20%	Almost always	Never	Never	Not often	Not often	0 to 20%	0 to 20%
2019-09-11 19:02:03	Yes	25-35	English	Extreme North	Muslim	Single		0	Not applicable	Medical Doctor or PharmD	Dr	Medical Doctor	Non-Governmental Organisations (NGOs)	Communicable diseases	0 to 2	NA	NA	NA	NA	0	0	0	0	Cameroon	21 to 40%	0 to 20%	Yes	Moral, House chores	61 to 80%		Almost Always	Sometimes	0 to 20%	Significant	Not sure	No	Not applicable	No	Not applicable		Not applicable	Not applicable	Not often	Never	Never	Not often	Never	0 to 20%	0 to 20%
2019-09-13 17:59:21	Yes	25-35	Both	Centre	Christian	In a relationship	0	0	Not applicable	PhD	Dr	Senior Lecturer/ Lecturer	University (Public/Private)	applied economics into Medical fields	6 to 10		Nestle Awards of Shared Value 2016	Higher Women, Cameroon China Scholarship Masters and PhD	Several travel grants and international scholarship	0	10	7	0	Cameroon	0 to 20%	21 to 40%	No	Moral, House chores, Academic work	21 to 40%	21 to 40%	Always	Sometimes	41 to 60%	Somewhat significant	Very significant	No	I wanted to balance work and life.	No	No, Not applicable	No	Other ____________	21 to 40%	Never	Never	Never	Not often	Not often	0 to 20%	81 to 100%
2019-09-16 11:25:23	Yes	25-35	English	West	Christian	Single			Not applicable	Medical Doctor or PharmD	Dr	Medical Doctor	University (Public/Private)	Diabetology	3 to 5	many	many	none	none	0	8	3		Cameroon	81 to 100%	0 to 20%	No	Moral	61 to 80%	0 to 20%	Sometimes	Not often	0 to 20%	Somewhat significant	Somewhat significant	No	Not applicable	No	Not applicable		Not applicable	Not applicable	Not often	Never	Never	Never	Not often	21 to 40%	21 to 40%
2019-09-16 11:26:46	Yes	25-35	Both	East	Christian	Married	10	4	Not applicable	Medical Doctor or PharmD	Dr	Public health professional	Other Public Services	Epidemiology, infectiuos disease, public health emergencies	6 to 10	0	0	0	0	1	2	1	0	Cameroon	0 to 20%	0 to 20%	Yes	Moral, House chores	61 to 80%	0 to 20%	Not often	Almost always	0 to 20%	Very significant	Very significant	Yes	I wanted to take care of my child/children	Doctoral program (MD, PhD program), Past employment	Past employment	Yes	I would have had to end my training	21 to 40%	Never	Never	Never	Not often	Not often	0 to 20%	0 to 20%
2019-09-17 09:22:46	Yes	25-35	Both	West	Christian	Single		1	2 to 5	PhD	Miss	Student	University (Public/Private)	Biochemistry	10+	Not applicable	Mars Best African women researcher award	Not applicable	RTF-DCS in India, Africa oncology traning program of the Merck foundation	0	1	1	0	Cameroon	0 to 20%	21 to 40%	No	Moral	0 to 20%	61 to 80%	Almost Always	Sometimes	41 to 60%	Not significant	Somewhat significant	Yes	I wanted to take care of my child/children	Doctoral program (MD, PhD program)	Doctoral program (MD, PhD program)	No	Other ____________		Not often	Not often	Not often	Not often	Not often	0 to 20%	0 to 20%
2019-09-17 10:03:43	Yes	25-35	English	South-West	Christian	Married	1	0	Not applicable	PhD	Mrs	Research staff/assistant, Student	University (Public/Private)	Biotechnology	0 to 2	None	None	None	None	0	0	0	0	Cameroon	0 to 20%	21 to 40%	No	Moral, House chores, Financial	21 to 40%	61 to 80%	Almost Always	Sometimes	41 to 60%	Very significant	Very significant	Yes	To take care of elderly parents or relatives, Personal illness, I wanted to balance work and life.	Current employment	No		Other ____________	41 to 60%	Never	Never	Never	Sometimes	Sometimes	41 to 60%	0 to 20%
2019-09-17 10:20:14	Yes	>55	English	South-West	Christian	Married	31	4	>17	PhD	Mrs	Senior Lecturer/ Lecturer	University (Public/Private)	Microbiology	6 to 10	None	None	None	None	0	0	3	0	Cameroon	0 to 20%	61 to 80%	Yes	Moral, House chores, Financial	61 to 80%	61 to 80%	Almost Always	Almost always	61 to 80%	Significant	Somewhat significant	Yes	I wanted to take care of my child/children	No	Other________________________	No	Not applicable	Not applicable	Never	Never	Never	Never	Never	0 to 20%	0 to 20%
2019-09-17 10:47:09	Yes	36-45	English	North-West	Christian	Single		1	<2	PhD	Miss	Research staff/assistant	University (Public/Private)		0 to 2	0	0	0	0	1	0	1		Cameroon	21 to 40%	61 to 80%	No	Moral	61 to 80%	61 to 80%	Sometimes	Never	21 to 40%	Somewhat significant	Significant	No	I wanted to change my career path	Current employment	Current employment	No	Not applicable	Not applicable	Not often	Not often	Not often	Never	Not often	0 to 20%	61 to 80%
2019-09-17 13:51:01	Yes	36-45	English	South-West	Christian	Married	9	0	Not applicable	PhD	Mrs	Senior Lecturer/ Lecturer, Student, Biochemist	University (Public/Private)	Nutritional Biochemistry and Malaria	0 to 2		1. African Nutrition Leadership Programme Award - South Africa, March 2016 2. Keystone Symposia Award - Malaria conference - Uganda, February 2017 3. Federation of African Immunologists Societies / International Union of Immunological Societies Award - Tunisia, December 2017 4. Multilateral Initiative on Malaria Award - Senegal, April 2018 5. Federation of African Nutritionists Societies / Intern…			0	1	1	0	Cameroon	0 to 20%	41 to 60%	No	Moral	0 to 20%	21 to 40%	Always	Always	0 to 20%	Significant	Somewhat significant	Yes	To take care of elderly parents or relatives, I wanted to balance work and life.	No	No		Not applicable	Not applicable	Sometimes	Not often	Not often	Not often	Sometimes	0 to 20%	0 to 20%
2019-09-17 19:17:42	Yes	<25	English	North-West	Christian	Single			Not applicable	First degree	Miss	Student	University (Public/Private)	Biochemistry	0 to 2	None	None	None	None	0	0	0	2	Cameroon	0 to 20%	61 to 80%	No	Moral	0 to 20%	41 to 60%	Always	Always	21 to 40%	Somewhat significant	Very significant	No	To take care of elderly parents or relatives, I wanted to balance work and life.	No	No		Not applicable	Not applicable	Not often	Sometimes	Never	Sometimes	Sometimes	0 to 20%	21 to 40%
2019-09-18 10:14:58	Yes	46-55	English	North-West	Christian	Married	30	6	2 to 5	PhD	Dr	Senior Lecturer/ Lecturer	University (Public/Private)	Parasitology/entomology	10+	3	0	0	1	0	0	0	2	Cameroon	21 to 40%	41 to 60%	No	All of the above	61 to 80%	41 to 60%	Sometimes	Not often	0 to 20%	Somewhat significant	Somewhat significant	Yes	I wanted to take care of my child/children, I wanted to balance work and life.	Residency/Master’s of Medicine	Past employment	No	I did not have job protection if I took leave, I could not afford to take unpaid leave	61 to 80%	Not often	Sometimes	Never	Never	Sometimes	21 to 40%	21 to 40%
2019-09-18 18:46:39	Yes	46-55	English	Littoral	Christian	Married	20	2	11 to 16	PhD	Pr	Professor/ Associate Professor	Hospital (Public/Private), University (Public/Private)	community Health primate été gare schoolcare	10+	none	none	none	01	03	08	16	0	Cameroun	41 to 60%	0 to 20%	Yes	Moral, Financial	21 to 40%	41 to 60%	Always	Almost always	61 to 80%	Significant	Not significant	Yes	Other _______________________	Current employment	Past employment	Yes	Not applicable	61 to 80%	Sometimes	Sometimes	Sometimes	Sometimes	Almost always	21 to 40%	21 to 40%
2019-09-19 14:04:50	Yes	25-35	English	North-West	Christian	Married	10	4	6 to 10	PhD	Mrs	Research staff/assistant	Non-Governmental Organisations (NGOs)	Parasitology/Entomology	6 to 10	0	1		1	0	8	0	1	USA	21 to 40%	21 to 40%	No	All of the above	0 to 20%	41 to 60%	Sometimes	Always	21 to 40%	Significant	Somewhat significant	Yes	I wanted to take care of my child/children	Doctoral program (MD, PhD program), Past employment, Current employment	Doctoral program (MD, PhD program), Past employment	No	Not applicable	41 to 60%	Sometimes	Not often	Not often	Sometimes	Not often	0 to 20%	41 to 60%
2019-09-22 11:42:11	Yes	25-35	English	North-West	Christian	Single			Not applicable	Medical Doctor or PharmD	Dr	Medical Doctor	Hospital (Public/Private)	Paediatrics	3 to 5		Chevening scholarship				2	2		UK	0 to 20%	21 to 40%	No	Moral	0 to 20%	0 to 20%	Not often	Always	0 to 20%	Not sure	Not significant	No	Not applicable	Not applicable	Not applicable		Not applicable	Not applicable	Sometimes	Sometimes	Never	Sometimes	Not often	0 to 20%	0 to 20%
2019-09-22 15:09:23	Yes	25-35	English	South-West	Christian	Married	6	3	2 to 5	First degree	Mrs	Research staff/assistant	University (Public/Private)	Neglected Tropical diseases	3 to 5									Cameroon	21 to 40%	61 to 80%	No	House chores	41 to 60%	81 to 100%	Always	Always	81 to 100%	Significant	Not significant	No	Not applicable	Doctoral program (MD, PhD program)	No		Other ____________	81 to 100	Not often	Never	Never	Not often	Not often	21 to 40%	61 to 80%
2019-09-24 08:36:56	Yes	25-35	English	North-West	Christian	Single	NA	0	Not applicable	Medical Doctor or PharmD	Dr	PostDoc/Research Fellow, Student	Other Public Services, University (Public/Private)	Maternal and child health, health policy	3 to 5	None	None	None	None		21	6	0	USA	61 to 80%	0 to 20%	No	Moral	0 to 20%	0 to 20%	Sometimes	Almost always	0 to 20%	Not significant	Significant	No	Not applicable	No	No		Not applicable	Not applicable	Sometimes	Not often	Not often	Not often	Not often	0 to 20%	0 to 20%
2021-01-11 16:17:01	Yes	>55	English	South-West	Christian	Widow		3	>17	Full professor	Pr	Biochemist	University (Public/Private)	infectious diseases	10+	Award of Excellence by Ministry of Higher Education; Award of Merit of Officer by the President of the Republic	Award of Excellence in Women's Health from the Common Wealth Secretariat (1996); World Health organization (WHO) 2019 Sasakawa Health Award (2019)	Through the Chantal Biya International Reference Centre (CIRCB)	Union for African Population Studies (UAPS, 1994); Collaborative HIV and AIDS Drug Resistance Network (CHAIN, 2011) by the European Commission Seventh Framework Programme; Postgraduate Academic Mobility for African Physician Scientists (PAMAPS) project funded by the Intra-ACP Mobility Scheme of the European Commission (2014); Grant Challenge Research Fund (GCRF) Networking Grant of the Academy of…	4	40	15	6	Cameroon	41 to 60%	41 to 60%	Yes	Moral, House chores	61 to 80%	0 to 20%	Not often	Not often	0 to 20%	Not significant	Not significant	No	Not applicable	Past employment	Past employment	Yes	Not applicable	Not applicable	Always	Never	Never	Never	Almost always	41 to 60%	41 to 60%
2021-01-12 20:21:58	Yes	25-35	Both	Littoral	Christian	Single		0	Not applicable	Medical Doctor or PharmD	Miss	Public health professional	Non-Governmental Organisations (NGOs)	Community approche to health	3 to 5									Cameroon	0 to 20%	0 to 20%	No	Moral, House chores	61 to 80%	41 to 60%	Sometimes	Sometimes	21 to 40%	Significant	Significant	Yes	I wanted to balance work and life.	Not applicable	Not applicable		Not applicable	Not applicable	Sometimes	Not often	Never	Sometimes	Sometimes	0 to 20%	41 to 60%
2021-01-12 20:24:33	Yes	25-35	English	North-West	Christian	Married	3	0	Not applicable	First degree	Mrs	Student	University (Public/Private)	Infectious diseases	0 to 2	President's Award of Excellence	Nil	Nil	Nil	1	0	0	0	Japan	41 to 60%	21 to 40%	Yes	Moral, House chores, Financial	21 to 40%	21 to 40%	Almost Always	Not often	0 to 20%	Somewhat significant	Not significant	Yes	Other _______________________	Not applicable	Not applicable		Not applicable	Not applicable	Never	Not often	Never	Sometimes	Never	0 to 20%	0 to 20%
2021-01-12 20:43:40	Yes	25-35	English	Littoral	Other	Single			Not applicable	Medical Doctor or PharmD	Dr	Medical Doctor	Hospital (Public/Private)		3 to 5				US embassy reciprocal exchange program grant	0	0	1	0	Cameroon	0 to 20%	21 to 40%	No	Moral, Financial	41 to 60%	81 to 100%	Always	Almost always	21 to 40%	Not sure	Not sure	No	Not applicable	No	Not applicable		Not applicable		Sometimes	Sometimes	Sometimes	Sometimes	Almost always	21 to 40%	61 to 80%
2021-01-12 21:35:50	Yes	25-35	English	South-West	Christian	In a relationship	0	0	Not applicable	Medical Doctor or PharmD	Dr	Medical Doctor	Hospital (Public/Private)	Sexual and reproductive health	0 to 2	4	0	0	1	0	0	0	0	Cameroon	0 to 20%	0 to 20%	Yes	All of the above	81 to 100%	0 to 20%	Never	Almost always	0 to 20%	Not significant	Somewhat significant	No	Not applicable	Not applicable	Not applicable	No	Not applicable	Not applicable	Sometimes	Never	Never	Never	Sometimes	81 to 100%	61 to 80%
2021-01-12 21:45:27	Yes	25-35	English	North-West	Christian	Single			Not applicable	Medical Doctor or PharmD	Dr	Student	University (Public/Private)	Women’s health, pediatrics, and global health	0 to 2	Tylenol Future Cares Health Professions Scholar AAUW Women’s Scholar		NIH Medical School Grant			1	1		USA	21 to 40%	0 to 20%	No	Moral	0 to 20%	0 to 20%	Not often	Not often	41 to 60%	Not significant	Not significant	No	Not applicable	Not applicable	Not applicable	No	Not applicable	Not applicable	Sometimes	Sometimes	Sometimes	Not often	Not often	21 to 40%	21 to 40%
2021-01-12 22:46:03	Yes	25-35	English	South-West	Christian	Married	6	02	<2, 2 to 5	Medical Doctor or PharmD	Dr	Medical Doctor	Other Public Services	Childhood inherited diseases	0 to 2	None	None	None	None	0	0	0	0	Denmark	0 to 20%	61 to 80%	No	Moral	0 to 20%	81 to 100%	Always	Almost always	61 to 80%	Very significant	Not significant	Yes	I wanted to take care of my child/children	Past employment	Past employment	Yes	Not applicable	81 to 100	Never	Never	Never	Never	Never	0 to 20%	0 to 20%
2021-01-13 06:43:47	Yes	36-45	English	South-West	Christian	Married	12	4	2 to 5, 6 to 10, 11 to 16	Medical Doctor or PharmD	Mrs	Public health professional	Other (specify)	Reproductive Health	6 to 10	None	None	None	None	0	2	0	0	Cameroon	0 to 20%	41 to 60%	Yes	Moral	0 to 20%	61 to 80%	Almost Always	Sometimes	41 to 60%	Very significant	Not significant	No	Not applicable	Past employment, Current employment	Past employment, Current employment	Yes	Not applicable	0 to 20%	Never	Never	Never	Not often	Not often	0 to 20%	21 to 40%
2021-01-13 07:13:00	Yes	25-35	English	North-West	Christian	Married	10		2 to 5	Medical Doctor or PharmD	Dr	Medical Doctor	Hospital (Public/Private)	Ñon	6 to 10							5		Cameroon	0 to 20%	61 to 80%	Yes	Moral	61 to 80%	0 to 20%	Sometimes	Sometimes	21 to 40%	Not significant	Somewhat significant	Yes	Not applicable	Doctoral program (MD, PhD program), Residency/Master’s of Medicine, Current employment	Current employment	No	I would have had to end my training	41 to 60%	Never	Never	Never	Never	Never	41 to 60%	41 to 60%
2021-01-13 08:16:13	Yes	25-35	English	South	Christian	Single		0	Not applicable	Medical Doctor or PharmD	Dr	Medical Doctor	Hospital (Public/Private)		6 to 10					0	0	0	0	Cameroon	0 to 20%	21 to 40%	No	Moral	21 to 40%	41 to 60%	Sometimes	Almost always	21 to 40%	Significant	Somewhat significant	No	Not applicable	Not applicable	Not applicable		Not applicable	Not applicable	Never	Not often	Never	Not often	Not often	21 to 40%	21 to 40%
2021-01-13 13:46:08	Yes	36-45	English	South-West	Christian	Married	15	06	6 to 10, 11 to 16, >17	PhD	Pr	Professor/ Associate Professor	University (Public/Private)	Mycology	6 to 10	CAYS	Fulbright, Humboldt	NA	Rufford, ARCOS, BeCA, South African agricultural research consortium, TWAS-CAS, Fulbright, Humboldt	05	25	16	04	Cameroon	41 to 60%	21 to 40%	No	House chores	41 to 60%	21 to 40%	Sometimes	Sometimes	21 to 40%	Somewhat significant	Not significant	No	Not applicable	Doctoral program (MD, PhD program), Residency/Master’s of Medicine, Current employment	Current employment	No	Not applicable	Not applicable	Sometimes	Never	Never	Sometimes	Sometimes	21 to 40%	41 to 60%
2021-01-13 14:08:15	Yes	25-35	French	West	Christian	Single		1	2 to 5	Master's Degree	Miss	Research Coordinator	Non-Governmental Organisations (NGOs)	Infectious diseases and biochemistry	6 to 10						6	3		Cameroon	81 to 100%	0 to 20%	Yes	Moral, House chores	81 to 100%	41 to 60%	Sometimes	Sometimes	0 to 20%	Not significant	Not significant	Yes	I wanted to take care of my child/children, Other _______________________	Doctoral program (MD, PhD program)	Doctoral program (MD, PhD program)	No	There was no option to take leave	81 to 100	Sometimes	Not often	Never	Sometimes	Almost always	61 to 80%	41 to 60%
2021-01-13 15:26:48	Yes	25-35	English	North-West	Christian	Married	8	3	2 to 5, 6 to 10	First degree	Mrs	Nurse/ Laboratory Scientist	Non-Governmental Organisations (NGOs)	Infectious Diseases	6 to 10	None	None	None	None	0	0	0	0	Cameroon	0 to 20%	61 to 80%	Yes	Moral	0 to 20%	81 to 100%	Always	Sometimes	61 to 80%	Significant	Not significant	No	Not applicable	Past employment	Past employment	Yes	Not applicable	41 to 60%	Never	Never	Never	Never	Sometimes	41 to 60%	41 to 60%
2021-01-13 17:56:33	Yes	25-35	French	South	Christian	Married	4	2	2 to 5, 6 to 10	Master's Degree	Mrs	Other	Other Public Services	Physiology	6 to 10	None	None	None	None	1	0	0	1	Cameroon	0 to 20%	81 to 100%	No	House chores	21 to 40%	81 to 100%	Almost Always	Almost always	81 to 100%	Very significant	Somewhat significant	Yes	I wanted to take care of my child/children	Doctoral program (MD, PhD program)	Not applicable	No	Not applicable	Not applicable	Not often	Not often	Sometimes	Almost always	Not often	0 to 20%	61 to 80%
2021-01-13 19:02:52	Yes	25-35	English	North-West	Christian	In a relationship			Not applicable	Master's Degree	Miss	Student	University (Public/Private)	Reproductive infectious disease, breastfeeding	0 to 2									United States	0 to 20%	0 to 20%	No	All of the above	81 to 100%	0 to 20%	Sometimes	Sometimes	21 to 40%	Not significant	Not significant	No	Not applicable	Not applicable	Not applicable		Not applicable	Not applicable	Never	Never	Never	Never	Never	0 to 20%	0 to 20%
2021-01-13 19:49:50	Yes	25-35	English	Littoral	Christian	Single		1	6 to 10	Master's Degree	Miss	Public health professional	Non-Governmental Organisations (NGOs)	Infectious diseases	3 to 5				RSTMH, UN		4	1		Cameroon	0 to 20%	0 to 20%	Yes	Moral, House chores	61 to 80%	21 to 40%	Almost Always	Always	21 to 40%	Significant	Significant	No	Not applicable	Not applicable	Not applicable		Not applicable		Sometimes	Never	Never	Sometimes	Sometimes	21 to 40%	21 to 40%
2021-01-13 20:30:52	Yes	25-35	English	West	Christian	Married	6	1	2 to 5	Medical Doctor or PharmD	Dr	Medical Doctor	Hospital (Public/Private)		3 to 5	None	None	None	None			0	0	Cameroon	0 to 20%	21 to 40%	Yes	House chores	41 to 60%	0 to 20%	Sometimes	Almost always	0 to 20%	Very significant	Not significant	No	Not applicable	Past employment	Past employment	Yes	Not applicable	0 to 20%	Not often	Sometimes	Sometimes	Sometimes	Sometimes	0 to 20%	21 to 40%
2021-01-14 01:01:53	Yes	25-35	Both	West	Christian	Married	2	1	<2	PhD	Dr	Other	Other (specify)	Biochemistry	3 to 5	None	Owsd PhD fellowship	Grant from.the African society of human.genetics			12	5	0	Canada	41 to 60%	41 to 60%	No	Financial	41 to 60%	41 to 60%	Almost Always	Not often	0 to 20%	Not significant	Not significant	No	Not applicable	No	Not applicable	No	Not applicable	Not applicable	Never	Never	Never	Never	Not often	0 to 20%	0 to 20%
2021-01-14 02:36:49	Yes	36-45	English	North-West	Christian	Married	18	4	6 to 10, 11 to 16, >17	PhD	Dr	Senior Investigator	University (Public/Private)	Inflammation, Biochemistry	10+	Not applicable	Not applicable	2	2	0	17	8	2	South Africa	41 to 60%	21 to 40%	No	Moral, House chores	41 to 60%	21 to 40%	Sometimes	Sometimes	21 to 40%	Somewhat significant	Not significant	Yes	I wanted to take care of my child/children, I wanted to change my career path	Doctoral program (MD, PhD program), Residency/Master’s of Medicine, Fellowship/Superspecialty	No		There was no option to take leave	Not applicable	Not often	Never	Never	Never	Never	0 to 20%	0 to 20%
2021-01-14 15:00:41	Yes	<25	English	North-West, West	Christian	Single	NA	0	Not applicable	First degree	Miss	Research staff/assistant, Student	University (Public/Private)	Neurophysiology	0 to 2	NA	NA	NIH Grant	NA	0	0	0	0	America	41 to 60%	0 to 20%	No	Moral, Financial	81 to 100%	0 to 20%	Sometimes	Sometimes	0 to 20%	Somewhat significant	Not significant	No	Not applicable	No	No		Not applicable	Not applicable	Sometimes	Not often	Never	Not often	Sometimes	21 to 40%	41 to 60%
2021-01-14 16:48:16	Yes	>55	English	North-West	Christian	Married	34	3	>17	Full professor	Pr	Professor/ Associate Professor	University (Public/Private)	Nutrition	10+					8	27	18	3	Cameroon	0 to 20%	21 to 40%	Yes	All of the above	61 to 80%	0 to 20%	Not often	Not often	0 to 20%	Significant	Not significant	No	Not applicable	Current employment	Current employment	Yes	Not applicable	0 to 20%	Not often	Not often	Never	Never	Not often	0 to 20%	0 to 20%
2021-01-14 20:10:13	Yes	25-35	English	North-West	Christian	Single			Not applicable	Master's Degree	Miss	Data Manager	Commercial Research Organisation	Infectious disease	3 to 5			1				2		Cameroon	41 to 60%	41 to 60%	Yes	Moral, House chores	21 to 40%	21 to 40%	Not often	Not often	61 to 80%	Not significant	Significant	No	Not applicable	Not applicable	Not applicable		Not applicable	Not applicable	Not often	Sometimes	Not often	Sometimes	Almost always	21 to 40%	0 to 20%
2021-01-15 13:51:04	Yes	25-35	English	North-West	Christian	Married	13	4	6 to 10	Master's Degree	Mrs	Nurse/ Laboratory Scientist	Non-Governmental Organisations (NGOs)	Infectious diseases	6 to 10	0	0	1	0	1	0	0	1	Cameroon	0 to 20%	61 to 80%	No	Moral	21 to 40%	81 to 100%	Almost Always	Almost always	61 to 80%	Very significant	Significant	Yes	I wanted to take care of my child/children	Residency/Master’s of Medicine	Past employment	No	I did not have job protection if I took leave	41 to 60%	Not often	Never	Never	Never	Sometimes	0 to 20%	81 to 100%
2021-01-16 21:33:22	Yes	25-35	Both	West	Christian	Married	6	2	<2, 2 to 5	PhD	Dr	PostDoc/Research Fellow	Commercial Research Organisation	Microbiology	6 to 10		ECCMID Travel Grant for best poster			00	24	12	1	Cameroon	61 to 80%	0 to 20%	Yes	Moral, Academic work	41 to 60%	61 to 80%	Not often	Not often	21 to 40%	Very significant	Not significant	No	Not applicable	Doctoral program (MD, PhD program), Current employment	No	No	There was no option to take leave	61 to 80%	Never	Not often	Sometimes	Not often	Almost always		81 to 100%
2021-01-19 09:09:21	Yes	25-35	French	Littoral	Christian	Divorced	5	3	2 to 5	Medical Doctor or PharmD	Dr	Medical Doctor, Public health professional	Other Public Services	Public health	0 to 2	0	0	0	0	0	0	0	0	Cameroon	0 to 20%	0 to 20%	Yes	House chores	21 to 40%	41 to 60%	Sometimes	Sometimes	21 to 40%	Significant	Not sure	Yes	I wanted to take care of my child/children	Residency/Master’s of Medicine, Past employment	Residency/Master’s of Medicine, Past employment	Yes	Not applicable	21 to 40%	Not often	Never	Never	Not often	Not often	0 to 20%	0 to 20%
2021-01-19 17:11:25	Yes	25-35	English	North-West	Christian	Single		0	Not applicable	Medical Doctor or PharmD	Miss	Student	University (Public/Private)											Cameroon	0 to 20%	21 to 40%	No	All of the above	81 to 100%	0 to 20%	Sometimes	Not often	0 to 20%	Not significant	Somewhat significant	No	Not applicable	No	Not applicable		Not applicable	Not applicable	Never	Never	Never	Never	Never	0 to 20%	0 to 20%
2021-01-20 11:13:30	Yes	25-35	English	South-West	Christian	Single	No	0	Not applicable	Medical Doctor or PharmD	Dr	Medical Doctor, Public health professional	Hospital (Public/Private), Other Public Services, Non-Governmental Organisations (NGOs)	Sexual and Reproductive Health, Gender Based Violence ( Sexual Violence)	6 to 10	None	Mandela Washington Fellowship for Young African Leaders Association	None	None		1		2	Tchad	61 to 80%	21 to 40%	No	Moral	61 to 80%	0 to 20%	Almost Always	Always	41 to 60%	Very significant	Not sure	Yes	To take care of elderly parents or relatives, I wanted to change my career path, Personal illness, I wanted to balance work and life., Other _______________________	No	No	No	Not applicable	Not applicable	Sometimes	Never	Sometimes	Sometimes	Sometimes	0 to 20%	21 to 40%
2021-01-20 18:50:33	Yes	<25	English	West	Christian	Single		0	Not applicable	First degree	Miss	Nurse/ Laboratory Scientist	Hospital (Public/Private)	Biochemistry	3 to 5	None	None	None	None	2	4	4	2	Houston Texas	61 to 80%	61 to 80%	No	All of the above	81 to 100%	81 to 100%	Almost Always	Almost always	81 to 100%	Somewhat significant	Somewhat significant	No	Not applicable	No	No	No	Not applicable	81 to 100	Always	Always	Always	Never	Never	81 to 100%	81 to 100%
2021-01-23 14:07:44	Yes	36-45	English	North-West	Christian	Married	19	5	11 to 16	Master's Degree	Mrs	Public health professional	University (Public/Private)	Infectious diseases	3 to 5	No	No	No	No	0	0	0	0	Cameroon	0 to 20%	41 to 60%	Yes	Moral, House chores	21 to 40%	21 to 40%	Always	Sometimes	81 to 100%	Very significant	Very significant	No	Not applicable	Other________________________	Past employment	No	Other ____________	Not applicable	Never	Never	Never	Never	Never	21 to 40%	41 to 60%
2021-01-23 19:27:13	Yes	36-45	French	West	Christian	In a relationship		1	6 to 10	PhD	Dr	Senior Lecturer/ Lecturer	University (Public/Private)	ethnopharmacologie					FIS	00	4	2		CAMEROUN	41 to 60%	41 to 60%	No	Moral, House chores	61 to 80%	61 to 80%	Sometimes	Sometimes	0 to 20%	Significant	Very significant	Yes	Personal illness	Doctoral program (MD, PhD program)	Doctoral program (MD, PhD program)	Yes	Not applicable	61 to 80%	Sometimes	Sometimes	Sometimes	Sometimes	Sometimes	21 to 40%	41 to 60%
2021-01-27 11:00:20	Yes	25-35	Both	West	Christian	In a relationship			Not applicable	Master's Degree	Miss	Research staff/assistant, Student	University (Public/Private)	Infectious diseases, Virology	3 to 5	1-Excellence award of the head of state priming the best students of the various series of universities and high schools of Cameroon Faculty of Sciences, University of Yaoundé 1. 2-Excellence award of the head of state priming the best students of the various series of universities and high schools of Cameroon Faculty of Sciences, University of Yaoundé 1.	Outstanding accomplishment shown through the Emerging Pandemic Threats (EPT) PREDICT-2 Project USAID EPT PREDICT-2, METABIOTA Cameroon.	None	None	00	00	00	00	Cameroon	61 to 80%	0 to 20%	No	Moral, House chores, Financial	81 to 100%	0 to 20%	Almost Always	Almost always	81 to 100%	Very significant	Not significant	No	Not applicable	Not applicable	Not applicable		Not applicable	Not applicable	Not often	Never	Never	Never	Not often	0 to 20%	0 to 20%
2019-09-03 10:02:24	Non	25-35	Toutes les 2 langues	Centre	Chrétienne	Célibataire		0	Pas applicable	Doctorat en Médecine ou Pharmacie	Dr	Professionnel de santé publique	Organisations non gouvernementales (ONG)	Malnutrition	6-10									Inde	61 to 80%	21 to 40%	Oui	Tout ce qui précède	81 to 100%	0 to 20%	Parfois	parfois	0 to 20%	Insignifiant	Important	Non	Non applicable	Résidanat / MasterS	Autre_	Non	Non applicable (NA)	Non applicable	Jamais	Jamais	Jamais	Jamais	Jamais	0 to 20%	0 to 20%
2019-09-03 16:31:02	Oui	36-45	Francais	Ouest	Chrétienne	Mariée	12	5	2-5, 6- 10	Doctorat en Médecine ou Pharmacie	Dr	Médecin	Hôpital (public / privé)		6-10	Prix Nestlé et société camerounaise de pédiatrie du meilleur résident en pédiatrie 2015								Cameroun	0 to 20%	0 to 20%	Oui	Moral, Taches ménagères	41 to 60%	61 to 80%	Presque toujours	parfois	61 to 80%	Un peu significatif	Important	Oui	Je voulais m'occuper de mon enfant / mes enfants	Programme de doctorat (Médecine, PhD), Résidanat / MasterS	Non	Non	J'allais devoir terminer ma formation, Il n'y avait pas d'option congé de maternité	21 to 40%	parfois	Jamais	Jamais	Jamais	Parfois	21 to 40%	41 to 60%
2019-09-03 17:23:48	Oui	25-35	Toutes les 2 langues	Ouest	Chrétienne	Célibataire		0	Pas applicable	Masters	Mlle	Assistant de recherche clinique	Autre (précisez)	Maladies infectieuses	3 à 5	0	0	0	0	0	0	0	0	Cameroun	41 to 60%	21 to 40%	Non	Moral, Taches ménagères	21 to 40%	0 to 20%	Parfois	parfois	0 to 20%	Important	Pas certain	Non	Non applicable	Non applicable (NA OU ND)	Non applicable (NA ou ND)		Non applicable (NA)	Non applicable	Pas souvent	Jamais	Jamais	Pas souvent	Pas souvent	0 to 20%	0 to 20%
2019-09-04 00:00:22	Oui	25-35	Francais	Est	Chrétienne	Célibataire			Pas applicable	Doctorat en Médecine ou Pharmacie	Dr	Étudiant, Professionnel de santé publique	Université (publique / privée)	anthropologie médicale, management de la santé	3 à 5									Cameroun	0 to 20%	41 to 60%	Oui	Moral	0 to 20%	0 to 20%	Parfois	Presque toujours	0 to 20%	Très significatif	Très significatif	Non	Non applicable	Non	Non	Non	Non applicable (NA)	Non applicable	Pas souvent	Jamais	Pas souvent	Jamais	Pas souvent	0 to 20%	0 to 20%
2019-09-04 00:06:39	Oui	25-35	Toutes les 2 langues	Ouest	Chrétienne	Mariée	2	0	Pas applicable	Doctorat en Médecine ou Pharmacie	Dr	Étudiant	Hôpital (public / privé), Université (publique / privée)		6-10	Aucun	Aucun	Aucun	1	0	2	0	0	Sénégal	0 to 20%	41 to 60%	Oui	Moral, Taches académiques, Financier	81 to 100%	21 to 40%	Presque toujours	parfois	0 to 20%	Très significatif	Pas certain	Oui	Autre	Non	Non	Non	Non applicable (NA)	Non applicable	Presque toujours	Parfois	Parfois	Parfois	Presque toujours	61 to 80%	81 to 100%
2019-09-04 09:10:20	Oui	25-35	Toutes les 2 langues	Ouest	Chrétienne	Célibataire		1	<2	Masters	Mlle	Étudiant	Université (publique / privée)	Biochimie, Microbiologie	6-10	Proactivity award, higher women consortium Best teacher of the year, ISTAG	Best poster presentation Best oral presentation	Subventions pour participer au Higher Women Consortium	Subventions pour participer au congrès international de AIBBC (trois fois de suite)	0	7	3	0	Cameroun	41 to 60%	61 to 80%	Non	Tout ce qui précède	81 to 100%	61 to 80%	Toujours	parfois	41 to 60%	Très significatif	Important	Oui	Je voulais m'occuper de mon enfant / mes enfants, Je voulais équilibrer le travail et la vie.	Programme de doctorat (Médecine, PhD)	Non	Non	J'allais devoir terminer ma formation, Je ne voulais pas prendre congé	81 to 100	parfois	Jamais	Jamais	Parfois	Parfois	0 to 20%	41 to 60%
2019-09-04 14:28:03	Oui	46-55	Toutes les 2 langues	Ouest	Autres	Mariée	17		6- 10	PhD	Dr	PostDoc / Chercheur	Université (publique / privée)		>10			bourse du gouvernement francais		5	6	12	0	Cameroun	41 to 60%	21 to 40%	Oui	Moral, Financier	41 to 60%	21 to 40%	Pas souvent	parfois	21 to 40%	Un peu significatif	Insignifiant	Non	Non applicable	Emploi actuel	Emploi actuel	Oui	Autre ____________	0 to 20%	Jamais	Jamais	Jamais	Jamais	Pas souvent	0 to 20%	0 to 20%
2019-09-10 15:54:06	Oui	25-35	Toutes les 2 langues	Ouest	Chrétienne	Célibataire			Pas applicable	Masters	Mlle	Étudiant	Université (publique / privée)	Parasitologie										Cameroun	61 to 80%	21 to 40%	Non	Tout ce qui précède	41 to 60%	21 to 40%	Parfois	Presque toujours	0 to 20%	Insignifiant	Important	Oui	Autre	Non applicable (NA OU ND)	Non applicable (NA ou ND)		Non applicable (NA)		parfois	Jamais	Jamais	Jamais	Pas souvent	0 to 20%	0 to 20%
2019-09-17 09:58:48	Oui	<25	Toutes les 2 langues	Nord-Ouest	Chrétienne	Célibataire			Pas applicable	Masters	Mlle	Étudiant	Université (publique / privée)	Biochemistry	0 à 2									Cameroon	0 to 20%	21 to 40%	Non	Moral, Financier	41 to 60%	0 to 20%	Presque toujours	parfois	0 to 20%	Un peu significatif	Un peu significatif	Non	Non applicable	Non	Non		Non applicable (NA)		Jamais	Pas souvent	Jamais	Jamais	Pas souvent	0 to 20%	41 to 60%
2019-09-17 12:29:40	Oui	25-35	Francais	Centre	Chrétienne	Célibataire		1	2-5	Masters	Mlle	Autre	Autres services publics	Gestion des incidents	3 à 5									Cameroun	41 to 60%	61 to 80%	Oui	Moral	21 to 40%	0 to 20%	Parfois	Pas souvent	0 to 20%	Un peu significatif	Insignifiant	Non	Non applicable	Non	Non applicable (NA ou ND)	Non	Non applicable (NA)	0 to 20%	Jamais	Jamais	Jamais	Jamais	Jamais	0 to 20%	0 to 20%
2019-09-17 16:25:51	Oui	<25	Toutes les 2 langues	Ouest	Chrétienne	En couple		0	Pas applicable	Licence	Mlle	Infirmière / scientifique de laboratoire	Organisations non gouvernementales (ONG)	Choléra	0 à 2	Aucun	0	0	0	0	0	0	0	Cameroun	21 to 40%	21 to 40%	Non	Moral	0 to 20%	0 to 20%	Parfois	Pas souvent	0 to 20%	Important	Insignifiant	Non	Non applicable	Non	Non	Non	Non applicable (NA)	0 to 20%	Jamais	Jamais	Jamais	Jamais	Jamais	0 to 20%	0 to 20%
2019-09-18 05:49:12	Oui	46-55	Francais	Ouest	Chrétienne	Mariée	17	06	<2, 2-5, 6- 10, 11-17	PhD	Dr	Autre	Université (publique / privée)	Sciences alimentaire et nutrition	6-10	Meilleure communication du jeune chercheur à Bioscience en 2003			IFS ( International fondation for Science)		09	02		Cameroun	21 to 40%	21 to 40%	Oui	Moral, Taches ménagères, Financier	0 to 20%	21 to 40%	Presque toujours	parfois	21 to 40%	Un peu significatif	Insignifiant	Oui	Je voulais m'occuper de mon enfant / mes enfants	Programme de doctorat (Médecine, PhD)	Emploi actuel	Oui	J'allais devoir terminer ma formation	0 to 20%	Jamais	Jamais	Jamais	Jamais	Parfois	0 to 20%	0 to 20%
2019-09-19 15:21:54	Oui	46-55	Toutes les 2 langues	Ouest	Chrétienne	Mariée	23	2	>17	Doctorat en Médecine ou Pharmacie	Dr	Médecin	Hôpital (public / privé), Université (publique / privée)	nephrologie	>10	aucun	aucun	aucun	aucun	12	56	20	2	cameroun	21 to 40%	0 to 20%	Oui	Taches ménagères, Financier	41 to 60%	21 to 40%	Toujours	parfois	0 to 20%	Important	Insignifiant	Non	Non applicable	Non	Non	Non	Non applicable (NA)	Non applicable	Jamais	Jamais	Jamais	Jamais	Jamais	0 to 20%	0 to 20%
2019-09-23 01:29:37	Oui	36-45	Toutes les 2 langues	Littoral	Chrétienne	Mariée	1	0	Pas applicable	PhD	Dr	PostDoc / Chercheur	Université (publique / privée)	Immunologie des maladies infectieuses	6-10	0	0	0	Owsd fellowship, femwise africa, Interest , Icasa		6	1	0	Cameroun	41 to 60%	21 to 40%	Non	Moral, Taches ménagères, Financier	21 to 40%	21 to 40%	Parfois	parfois	41 to 60%	Un peu significatif	Important	Oui	Maladie personnelle	Non applicable (NA OU ND)	Non applicable (NA ou ND)		Non applicable (NA)	Non applicable	Presque toujours	Presque toujours	Presque toujours	Parfois	Parfois	21 to 40%	21 to 40%
2021-01-09 01:14:33	Oui	36-45	Toutes les 2 langues	Littoral	Chrétienne	Mariée	3	3	2-5, 6- 10, 11-17	PhD	Dr	Maître de Conférences / Conférencier	Université (publique / privée)	Psychologie	6-10					1	12	12		Cameroun	41 to 60%	21 to 40%	Non	Tout ce qui précède	61 to 80%	41 to 60%	Presque toujours	Presque toujours	21 to 40%	Un peu significatif	Important	Oui	Je voulais m'occuper de mon enfant / mes enfants	Résidanat / MasterS	Résidanat / Masters	Oui	Non applicable (NA)	21 to 40%	Pas souvent	Pas souvent	Pas souvent	Pas souvent	Pas souvent	0 to 20%	0 to 20%
2021-01-12 20:31:31	Oui	<25	Francais	Centre	Chrétienne	En couple			Pas applicable	Masters	Mlle	Professionnel de santé publique	Organisations non gouvernementales (ONG)		3 à 5									Cameroun	41 to 60%	21 to 40%	Non	Moral, Taches ménagères, Financier	21 to 40%	61 to 80%	Presque toujours	Presque toujours	21 to 40%	Important	Un peu significatif	Oui	Je voulais équilibrer le travail et la vie.	Résidanat / MasterS	Non	Non	Je n'avais pas l'assurance de conserver mon emploi pendant le congé de maternité	81 to 100	parfois	Parfois	Parfois	Presque toujours	Parfois	41 to 60%	41 to 60%
2021-01-12 20:44:17	Oui	36-45	Francais	Centre	Chrétienne	Mariée	7	1	6- 10	Doctorat en Médecine ou Pharmacie	Dr	Personnel de recherche / assistant, Professionnel de santé publique	Hôpital (public / privé), Université (publique / privée)	Médecine interne, santé publique	>10	Aucun	Aucun	Aucun	Aucun	4	1	1	0	Cameroun	0 to 20%	41 to 60%	Oui	Moral, Taches ménagères, Financier	61 to 80%	41 to 60%	Parfois	parfois	0 to 20%	Important	Un peu significatif	Non	Non applicable	Résidanat / MasterS	Non	Non	J'allais devoir terminer ma formation	0 to 20%	parfois	Parfois	Parfois	Parfois	Parfois	41 to 60%	41 to 60%
2021-01-12 21:38:41	Oui	25-35	Francais	Littoral		Célibataire		1	2-5	Doctorat en Médecine ou Pharmacie	Dr	Médecin	Hôpital (public / privé)	Médecine Bucco-Dentaire	6-10							01		Cameroun	0 to 20%	21 to 40%	Oui	Moral, Taches ménagères	21 to 40%	81 to 100%	Presque toujours	parfois	81 to 100%	Très significatif	Très significatif	Non	Non applicable	Emploi passé	Emploi passé	Non	Non applicable (NA)	0 to 20%	parfois	Parfois	Parfois	Parfois	Parfois	0 to 20%	0 to 20%
2021-01-13 11:44:51	Oui	36-45	Francais	Ouest	Chrétienne	Mariée	7	3	2-5, 6- 10	Masters, Doctorat en Médecine ou Pharmacie	Dr	Médecin, Coordinateur de recherche	Hôpital (public / privé)	Traumatismes et maladies infectieuses	6-10	Aucun	Aucun	Aucun	Aucun	Aucun	Aucun	2	Aucun	Cameroun	0 to 20%	21 to 40%	Oui	Moral, Taches ménagères, Financier	21 to 40%	21 to 40%	Parfois	Pas souvent	41 to 60%	Important	Insignifiant	Non	Non applicable	Programme de doctorat (Médecine, PhD), Résidanat / MasterS, Emploi actuel	Emploi actuel	Oui	Non applicable (NA)	0 to 20%	Pas souvent	Jamais	Jamais	Jamais	Pas souvent	0 to 20%	0 to 20%
2021-01-15 14:51:27	Oui	25-35	Francais	Ouest	Chrétienne	En couple			Pas applicable	Masters	Mlle	Étudiant	Université (publique / privée)	Santé publique option Epidémiologie	0 à 2	0	0	0	0	0	0	0	0	Cameroun	41 to 60%	41 to 60%	Non	Tout ce qui précède	61 to 80%	41 to 60%	Parfois	parfois	0 to 20%	Important	Important	Oui	Autre	Non	Non applicable (NA ou ND)	Non	Non applicable (NA)	Non applicable	parfois	Parfois	Parfois	Parfois	Parfois	0 to 20%	0 to 20%
2021-01-15 18:35:42	Oui	25-35	Francais	Centre	Chrétienne	Mariée	6	1	<2	Licence	Mme	Étudiant	Hôpital (public / privé)	Maladies infectieuses	0 à 2	0	0	0	0	0	0	0	0	USA	21 to 40%	41 to 60%	Non	Financier	41 to 60%	61 to 80%	Parfois	Pas souvent	41 to 60%	Un peu significatif	Insignifiant	Non	M'occuper de parents âgés ou de parents	Emploi passé	Emploi passé	Oui	Non applicable (NA)	81 to 100	Jamais	Jamais	Jamais	Jamais	Jamais	0 to 20%	0 to 20%
2021-01-16 06:30:26	Oui	25-35	Toutes les 2 langues	Ouest	Chrétienne	Célibataire		0	Pas applicable	Masters	Mme	Biochimiste	Université (publique / privée)	Biochimie	0 à 2	0	0	0	0	0	0	0	0	Cameroon	41 to 60%	81 to 100%	Non	Moral, Financier	41 to 60%	41 to 60%	Parfois	parfois	0 to 20%	Insignifiant	Insignifiant	Oui	Je voulais équilibrer le travail et la vie.	Non applicable (NA OU ND)	Non applicable (NA ou ND)	Non	Non applicable (NA)	Non applicable	Jamais	Jamais	Jamais	Jamais	Jamais	0 to 20%	61 to 80%
2021-01-16 08:27:22	Oui	25-35	Francais	Ouest	Chrétienne	Mariée	3	1	<2	Masters	Mme	Étudiant, Infirmière / scientifique de laboratoire	Organisations non gouvernementales (ONG)	Santé publique	3 à 5	0	0	0	0	0	0	0	0	Cameroun	41 to 60%	21 to 40%	Non	Moral, Taches ménagères, Financier	61 to 80%	41 to 60%	Presque toujours	Pas souvent	21 to 40%	Un peu significatif	Un peu significatif	Oui	Je voulais m'occuper de mon enfant / mes enfants	Résidanat / MasterS, Emploi passé	Non	Non	Je n'avais pas l'assurance de conserver mon emploi pendant le congé de maternité	41 to 60%	Jamais	Jamais	Jamais	Jamais	Pas souvent	0 to 20%	0 to 20%
2021-01-16 11:07:22	Oui	25-35	Francais	Ouest	Chrétienne	En couple	0	0	Pas applicable	PhD	Mlle	Étudiant	Université (publique / privée)	Biologie	0 à 2	0	0	0	0	0	0	0	0	Cameroun	21 to 40%	41 to 60%	Oui	Tout ce qui précède	61 to 80%	0 to 20%	Parfois	parfois	0 to 20%	Important	Insignifiant	Oui	Autre	Non	Non applicable (NA ou ND)	Non	Non applicable (NA)	Non applicable	parfois	Parfois	Parfois	Parfois	Parfois	21 to 40%	21 to 40%
2021-01-16 11:44:08	Oui	25-35	Francais	Centre	Chrétienne	Mariée	5	2	<2	Licence	Mme	Biochimiste	Organisations non gouvernementales (ONG)	Biochimie	0 à 2	0	0	0	0	0	0	0	0	Cameroun	0 to 20%	81 to 100%		Tout ce qui précède	41 to 60%	21 to 40%	Presque toujours	Presque toujours	41 to 60%	Insignifiant	Insignifiant	Oui	Je voulais m'occuper de mon enfant / mes enfants	Emploi passé	Non	Non	Il n'y avait pas d'option congé de maternité	41 to 60%	parfois	Parfois	Parfois	Presque toujours	Parfois	41 to 60%	21 to 40%
2021-01-16 17:20:54	Oui	25-35	Francais	Centre	Chrétienne	Célibataire		0	Pas applicable	Doctorat en Médecine ou Pharmacie	Dr	Médecin	Organisations non gouvernementales (ONG)	prévention	0 à 2	aucun	aucun	aucun	aucun	aucune	aucune	aucune	aucune	france	41 to 60%	0 to 20%	Non	Moral	0 to 20%	41 to 60%	Parfois	Toujours	21 to 40%	Important	Pas certain	Non	Non applicable	Non	Non	Non	Non applicable (NA)	Non applicable	Toujours	Parfois	Jamais	Presque toujours	Presque toujours	0 to 20%	41 to 60%
2021-01-17 21:16:43	Oui	<25	Francais	Ouest	Chrétienne	Célibataire	0	0	Pas applicable	Licence	Mlle	Étudiant	Université (publique / privée)	Sciences de la santé	0 à 2	0	0	0	0	0	0	0	0	Cameroun	21 to 40%	21 to 40%	Non	Tout ce qui précède	81 to 100%	41 to 60%	Parfois	parfois	0 to 20%	Insignifiant	Insignifiant	Non	Non applicable	Non	Non applicable (NA ou ND)	Non	Non applicable (NA)	Non applicable	Presque toujours	Pas souvent	Pas souvent	Pas souvent	Pas souvent	21 to 40%	21 to 40%
2021-01-18 09:02:17	Oui	<25	Francais	Ouest	Chrétienne	Célibataire	0	0	Pas applicable	Licence	Mlle	Étudiant	Université (publique / privée)	Biochimie	0 à 2	0	0	0	0	0	0	0	0	Cameroun	41 to 60%	21 to 40%	Non	Tout ce qui précède	61 to 80%	0 to 20%	Parfois	Pas souvent	0 to 20%	Insignifiant	Insignifiant	Non	Non applicable	Non	Non	Non	Non applicable (NA)	Non applicable	parfois	Parfois	Pas souvent	Parfois	Presque toujours	0 to 20%	0 to 20%
2021-01-19 09:22:22	Oui	25-35	Toutes les 2 langues	Est	Chrétienne	Mariée	11	4	6- 10, 11-17, >17	Doctorat en Médecine ou Pharmacie	Dr	Professionnel de santé publique	Autres services publics, Université (publique / privée)	Maladies infectieuses	0 à 2						7	1	0	Cameroun	0 to 20%	0 to 20%	Non	Moral, Taches ménagères	61 to 80%	21 to 40%	Presque toujours	Presque toujours	0 to 20%	Très significatif	Insignifiant	Non	Non applicable	Programme de doctorat (Médecine, PhD), Emploi passé	Emploi passé	Oui	J'allais devoir terminer ma formation, Il n'y avait pas d'option congé de maternité	21 to 40%	Pas souvent	Pas souvent	Jamais	Parfois	Pas souvent	0 to 20%	41 to 60%
2021-01-19 13:56:19	Oui	25-35	Francais	Centre	Chrétienne	Célibataire	0	1	2-5	Masters	Mlle	Autre	Organisations non gouvernementales (ONG)	APS	3 à 5	0	0	0	0	0	0	0	0	Cameroun	61 to 80%	41 to 60%	Non	Taches ménagères	41 to 60%	61 to 80%	Presque toujours	Toujours	41 to 60%	Important	Important	Non	Non applicable	Résidanat / MasterS	Non	Non	J'allais devoir terminer ma formation	61 to 80%	parfois	Parfois	Parfois	Parfois	Parfois	41 to 60%	41 to 60%
2021-01-19 16:03:54	Oui	25-35	Francais	Centre	Chrétienne	Célibataire		0	Pas applicable	Licence	Mlle	Étudiant, Autre	Hôpital (public / privé), Organisations non gouvernementales (ONG)	Pas encore	0 à 2	00	00	00	00	00	00	00	00	Cameroun	0 to 20%	41 to 60%	Non	Moral	0 to 20%	41 to 60%	Presque toujours	Presque toujours	41 to 60%	Important	Important	Oui	Non applicable	Non applicable (NA OU ND)	Non applicable (NA ou ND)	Non	Non applicable (NA)	Non applicable	Pas souvent	Pas souvent	Pas souvent	Pas souvent	Pas souvent	0 to 20%	81 to 100%
2021-01-19 16:57:24	Oui	25-35	Francais	Ouest	Chrétienne	Célibataire	0	1	2-5	Licence	Mlle	Autre	Organisations non gouvernementales (ONG)	Accompagnateur psycho-social	3 à 5	Meilleure prise en charge pédiatrique (enfants infectés VIH/SIDA	00	00	00	00	00	00	00	Cameroun	61 to 80%	81 to 100%	Non	Moral	81 to 100%	21 to 40%	Pas souvent	Pas souvent	21 to 40%	Un peu significatif	Insignifiant	Non	Non applicable	Non	Non	Non	Non applicable (NA)	Non applicable	Pas souvent	Jamais	Jamais	Pas souvent	Pas souvent	0 to 20%	61 to 80%
2021-01-20 14:50:14	Oui	25-35	Toutes les 2 langues	Ouest	Chrétienne	Mariée	3	3	2-5, 6- 10	Masters	Mme	Étudiant, Infirmière / scientifique de laboratoire	Université (publique / privée)	Risques psychosociaux chez le personnel infirmier	3 à 5	Aucun				2	0	2	0	Cameroun	21 to 40%	61 to 80%	Non	Moral, Taches ménagères, Financier	61 to 80%	61 to 80%	Presque toujours	Pas souvent	0 to 20%	Très significatif	Pas certain	Oui	Je voulais m'occuper de mon enfant / mes enfants, Je voulais équilibrer le travail et la vie.	Résidanat / MasterS	Résidanat / Masters, Non	Non	J'allais devoir terminer ma formation, Il n'y avait pas d'option congé de maternité	61 to 80%	Pas souvent	Pas souvent	Pas souvent	Pas souvent	Pas souvent	0 to 20%	0 to 20%
2021-01-21 12:51:30	Oui	25-35	Francais	Ouest	Chrétienne	Célibataire	0	1	6- 10	Licence	Mme	Pharmacien	Pharmacie		0 à 2	0	Aucun	0	Aucun	Aucun	0	0	0	Cameroun	0 to 20%	0 to 20%	Oui	Taches ménagères	0 to 20%	0 to 20%	Parfois	Pas souvent	0 to 20%	Un peu significatif	Important	Oui	Je voulais m'occuper de mon enfant / mes enfants	Emploi passé	Emploi passé	Non	Autre ____________	0 to 20%	Jamais	Pas souvent	Pas souvent	Jamais	Parfois	0 to 20%	0 to 20%
2021-01-21 14:06:28	Oui	25-35	Francais	Ouest	Chrétienne	En couple	0	0	Pas applicable	Licence	Mlle	Infirmière / scientifique de laboratoire	Organisation de recherche commerciale	0	0 à 2	0	0	0	0	0	0	0	0	Cameroun	0 to 20%	21 to 40%	Non	Moral, Financier	21 to 40%	21 to 40%	Jamais	Jamais	0 to 20%	Pas certain	Pas certain	Non	Non applicable	Non applicable (NA OU ND)	Non applicable (NA ou ND)	Non	Non applicable (NA)	0 to 20%	Jamais	Jamais	Jamais	Jamais	Jamais	21 to 40%	41 to 60%
2021-01-22 16:16:39	Oui	25-35	Francais	Ouest	Chrétienne	Célibataire	0	0	Pas applicable	Licence	Mlle	Étudiant	Université (publique / privée)	IDE	0 à 2	0	0	0	0	0	0	0	0	Cameroun	21 to 40%	41 to 60%	Non	Tout ce qui précède	61 to 80%	0 to 20%	Parfois	parfois	0 to 20%	Insignifiant	Insignifiant	Non	Non applicable	Non applicable (NA OU ND)	Non applicable (NA ou ND)	Non	Non applicable (NA)	Non applicable	parfois	Parfois	Pas souvent	Parfois	Parfois	0 to 20%	0 to 20%
2021-01-22 16:44:24	Oui	<25	Francais	Nord-Ouest	Chrétienne	Célibataire	0	2	6- 10	Licence	Mlle	Autre	Autre (précisez)	Sage femme	0 à 2	0	0	0	0	0	0	0	0	Cameroun	21 to 40%	41 to 60%	Non	Tout ce qui précède	61 to 80%	0 to 20%	Parfois	parfois	0 to 20%	Insignifiant	Insignifiant	Non	Non applicable	Non applicable (NA OU ND)	Non applicable (NA ou ND)	Non	Non applicable (NA)	Non applicable	parfois	Pas souvent	Pas souvent	Pas souvent	Pas souvent	0 to 20%	0 to 20%
2021-01-23 11:21:14	Oui	25-35	Francais	Centre	Chrétienne	Mariée	7	4	<2, 2-5, 6- 10	Doctorat en Médecine ou Pharmacie	Mme	Médecin	Hôpital (public / privé)	Santé publique	3 à 5	0	0	0	0	0	0	0	0	Cameroun	21 to 40%	21 to 40%	Oui	Taches ménagères, Financier	61 to 80%	61 to 80%	Parfois	Pas souvent	61 to 80%	Important	Un peu significatif	Oui	Je voulais m'occuper de mon enfant / mes enfants	Programme de doctorat (Médecine, PhD)	Non	Non	Il n'y avait pas d'option congé de maternité	Non applicable	Jamais	Jamais	Jamais	Jamais	Jamais	0 to 20%	41 to 60%
2021-01-23 11:22:07	Oui	<25	Francais	Ouest	Chrétienne	Célibataire	0	0	Pas applicable	Licence	Mlle	Étudiant	Université (publique / privée)	Soins infirmiers	0 à 2	0	00	0	0	0	0	0	0	Cameroun	0 to 20%	61 to 80%	Non	Moral, Financier	61 to 80%	0 to 20%	Jamais	Pas souvent	0 to 20%	Important	Insignifiant	Non	Non applicable	Non applicable (NA OU ND)	Non applicable (NA ou ND)		Non applicable (NA)	Non applicable	Jamais	Jamais	Jamais	Parfois	Jamais	0 to 20%	61 to 80%
2021-01-23 12:23:19	Oui	25-35	Francais	Ouest	Chrétienne	Célibataire	0	0	<2	Masters	Mlle	Étudiant	Université (publique / privée)	Biochimie	0 à 2	00	00	00	00	00	00	00	00	Cameroun	61 to 80%	41 to 60%	Oui	Tout ce qui précède	81 to 100%	41 to 60%		Pas souvent	0 to 20%	Important	Très significatif	Non	Non applicable	Non applicable (NA OU ND)	Autre	Non	Non applicable (NA)	Non applicable	Jamais	Jamais	Jamais	Jamais	Jamais	0 to 20%	0 to 20%
2021-01-23 12:54:39	Oui	25-35	Francais	Ouest	Chrétienne	Mariée	0	0	Pas applicable	Masters	Mme	Étudiant	Université (publique / privée)	Santé publique	0 à 2	0	0	0	0	0	0	0	0	Cameroun	41 to 60%	61 to 80%	Non	Tout ce qui précède	61 to 80%	0 to 20%	Parfois	Pas souvent	0 to 20%	Un peu significatif	Un peu significatif	Non	Non applicable	Non applicable (NA OU ND)	Non applicable (NA ou ND)	Non	Non applicable (NA)	Non applicable	Jamais	Jamais	Jamais	Jamais	Jamais	0 to 20%	0 to 20%
2021-01-23 19:38:34	Oui	36-45	Francais	Ouest	Chrétienne	Mariée	17	4	6- 10, 11-17	Masters	Mme	Professionnel de santé publique	Autres services publics	neuro-anatomie	>10	meilleur personel de l'année 2013 meilleur acceuillante 2015	0	0	bourses d'études master 1 en alexandrie ,Egypte 2013 ,bourses d'études master 2 à bordeau 2014,Summer school MDS en 2017	0	0	0	0	cameroun	41 to 60%	21 to 40%	Oui	Moral, Taches ménagères	41 to 60%	41 to 60%	Parfois	parfois	41 to 60%	Un peu significatif	Insignifiant	Non	Non applicable	Non applicable (NA OU ND)	Non applicable (NA ou ND)	Non	Non applicable (NA)	Non applicable	parfois	Presque toujours	Presque toujours	Parfois	Parfois	61 to 80%	21 to 40%
2021-01-24 08:27:14	Oui	25-35	Francais	Ouest	Chrétienne	Mariée	6	2	2-5	Masters	Mme	Infirmière / scientifique de laboratoire	Hôpital (public / privé)	Science infirmière	0 à 2	0	0	0	0	0	0	0	0	Cameroun	21 to 40%	41 to 60%	Oui	Taches ménagères	41 to 60%	21 to 40%	Parfois	parfois	0 to 20%	Insignifiant	Insignifiant	Non	Non applicable	Non applicable (NA OU ND)	Non applicable (NA ou ND)	Non	Non applicable (NA)	Non applicable	parfois	Parfois	Parfois	Parfois	Parfois	21 to 40%	21 to 40%
2021-02-03 15:05:18	Oui	<25	Francais	Ouest	Autres	Célibataire	0	0	Pas applicable	Masters	Mlle	Étudiant	Université (publique / privée)	Santé publique	0 à 2	Auncun	Aucun	Aucun	Aucun	0	0	0	0	Cameroun	61 to 80%	41 to 60%	Non	Moral, Financier	21 to 40%	21 to 40%	Parfois	Pas souvent	0 to 20%	Insignifiant	Important	Non	Non applicable	Non	Non	Non	Non applicable (NA)	Non applicable	parfois	Jamais	Jamais	Jamais	Jamais	0 to 20%	0 to 20%
2021-02-04 16:46:59	Oui	36-45	Francais	Ouest	Chrétienne	Célibataire	0	1	6- 10	Masters	Mlle	Autre	Organisations non gouvernementales (ONG)	Maladies infectieuses	6-10	0	0	0	Subvention GMF-H-CMF1641 IP2	0	0	1	3	Cameroun	61 to 80%	41 to 60%	Non	Tout ce qui précède	41 to 60%	41 to 60%	Toujours	Presque toujours	0 to 20%	Important	Important	Oui	Maladie personnelle	Emploi actuel	Non	Non	Je n'avais pas l'assurance de conserver mon emploi pendant le congé de maternité	41 to 60%	parfois	Pas souvent	Pas souvent	Pas souvent	Parfois	21 to 40%	61 to 80%
[truncated: 27 more columns]
